# Supplementary material for: Systematic Assessment of Mortalities in Calves at Commercial Calf Ranches and the Association Between Cause of Death and Season
Source: Vet Sci. 2025 Oct 21;12(10):1017. doi: 10.3390/vetsci12101017 (PMC12567631; doi:10.3390/vetsci12101017)
Supplement: Supplementary file 1 [file vetsci-12-01017-s001.zip]

Archive with 1 entries (1 files):
- vetsci-3857806-supplementary.xlsx
