# Supplementary material for: Systematic Assessment of Mortalities in Calves at Commercial Calf Ranches and the Association Between Cause of Death and Season
Source: Vet Sci. 2025 Oct 21;12(10):1017. doi: 10.3390/vetsci12101017 (PMC12567631; doi:10.3390/vetsci12101017)
Supplement: Supplementary file 1 [file vetsci-12-01017-s001.zip › vetsci-3857806-supplementary.xlsx]

## Sheet: Sheet1
Supplementary File 1. Description of management practices employed at participating calf ranches related to housing, milk feeding protocol, starter feeding protocol, group pen management, and disease treatment protocols.
Calf Ranch	Pre-weaning Housing	Nose-to-nose Contact	Type of Milk Fed	Weaning Age	Gradual Weaning	Type of Starter Feed	Age moved to Group Pens	Multiple Group Pens	Respiratory Treatment	Scours Treatment
A	Wooden hutch	Yes	Milk replacer + Nonsaleable milk	60 days	Yes	TMR	85 days	Yes	Antimicrobial	IV fluids
B	Plastic hutch w/ run	No	Milk replacer + Saleable milk	60 days	Yes	Texturized Feed	85 to 90 days	Yes	Antimicrobial	Electrolytes + Probiotics
C	Plastic hutch w/ run	Yes	Milk replacer + Nonsaleable milk	65 days	Yes	Texturized Feed	75 days	Yes	Antimicrobial	Electrolytes + IV fluids + Antimicrobial
D*	Plastic hutch w/ run	Yes	Milk replacer + Nonsaleable milk + Saleable milk	65 days	Yes	Texturized Feed	80 to 90 days	No	Antimicrobial	Electrolytes + Antimicrobial
* This ranch was not included in statistical analyses as necropsies were only performed in the month of July, not year-round.
Nonsaleable milk was defined as milk that was unfit to enter the market for human consumption.
Saleable milk was defined as milk safe for human consumption but did not enter the market.
A TMR was defined as a total mixed ration which is a mix of feed ingredients like grain, roughage, liquid, feed additive, etc.
Texturized feed was defined as a feed that included a pellet plus another ingredient, typically roughage.
